# Supplementary material for: Factors Influencing Antibiotic Prescribing and Antibiotic Resistance Awareness Among Primary Care Physicians in Poland
Source: Antibiotics (Basel). 2025 Feb 19;14(2):212. doi: 10.3390/antibiotics14020212 (PMC11852036; doi:10.3390/antibiotics14020212)
Supplement: Supplementary file 1 [file antibiotics-14-00212-s001.zip]

Archive with 1 entries (1 files):
- antibiotics-3338010-supplementary.pdf
